# Supplementary material for: Clinical Effectiveness of Biological Immunomodulators in SARS-CoV-2-Associated Multisystem Inflammatory Syndrome in Children: A Systematic Review
Source: Children (Basel). 2024 Sep 27;11(10):1180. doi: 10.3390/children11101180 (PMC11506526; doi:10.3390/children11101180)
Supplement: Supplementary file 1 [file children-11-01180-s001.zip]

Archive with 1 entries (1 files):
- children-3164323-supplementary.pdf
